# Supplementary material for: Polysaccharides from Eucommia ulmoides Oliv. Leaves Alleviate Acute Alcoholic Liver Injury by Modulating the Microbiota–Gut–Liver Axis in Mice
Source: Foods. 2024 Apr 2;13(7):1089. doi: 10.3390/foods13071089 (PMC11011369; doi:10.3390/foods13071089)
Supplement: Supplementary file 1 [file foods-13-01089-s001.zip]

Archive with 1 entries (1 files):
- foods-2934061-supplementary.pdf
